# Supplementary material for: Immunomodulatory Activity of Polysaccharides Isolated from Saussurea salicifolia L. and Saussurea frolovii Ledeb
Source: Molecules. 2023 Sep 16;28(18):6655. doi: 10.3390/molecules28186655 (PMC10536955; doi:10.3390/molecules28186655)
Supplement: Supplementary file 1 [file molecules-28-06655-s001.zip]

Archive with 1 entries (1 files):
- molecules-2545267-supplementary.pdf
